# Supplementary material for: Genome-Wide Identification and Expression Analysis of the SBP-Box Gene Family in Loquat Fruit Development
Source: Genes (Basel). 2023 Dec 23;15(1):23. doi: 10.3390/genes15010023 (PMC10815216; doi:10.3390/genes15010023)
Supplement: Supplementary file 1 [file genes-15-00023-s001.zip › Table S1.xlsx]

## Sheet: Table S1
Table S1 The differentially expressed genes were detected between yellow- and white-fleshed fruits at the three developmental stages, respectively
Stage	Genes	Y1	Y2	Y3	W1	W2	W3	FDR	log2FC	regulated
Green stage	-	-	-	-	-	-	-	-	-	-
Breaker stage	EjSBP01	7.19829	7.19214	13.6637	3.23368	2.32206	2.59591	3.09564e-06	-1.50913	down
	EjSBP04	0.76407	0.517271	0.616317	0.246515	0.24397	0.090192	0.00170335	-1.33612	down
	EjSBP13	0.500555	0.44628	0.528889	0.216091	0.072535	0.218416	0.00999932	-1.1853	down
	EjSBP17	1.10828	0.966304	0.454921	0.345977	0.309423	0.233418	0.00500731	-1.18887	down
	EjSBP16	1.7282	1.82994	1.28241	0.579174	0.504569	0.57934	5.9584e-08	-1.34096	down
	EjSBP18	1.68982	2.4176	2.15506	1.07887	0.870835	0.801757	3.45374e-05	-1.00569	down
	EjSBP19	1.23404	1.03776	1.01266	4.76224	4.65121	4.98829	5.56817e-26	2.17593	up
	EjSBP21	0.969679	0.874141	0.645972	0.390223	0.260296	0.369234	0.00607225	-1.02312	down
Mature stage	EjSBP18	2.7288	2.88361	3.30201	0.951284	0.702917	0.820897	3.34799e-39	-1.82777	down
