# Supplementary material for: Genome-Wide Identification and Expression Analysis of the SBP-Box Gene Family in Loquat Fruit Development
Source: Genes (Basel). 2023 Dec 23;15(1):23. doi: 10.3390/genes15010023 (PMC10815216; doi:10.3390/genes15010023)
Supplement: Supplementary file 1 [file genes-15-00023-s001.zip › Table S2.xlsx]

## Sheet: Table S2
Table S2 The specific primers used in the qPCR
Primer	Sequence (5'to3')
EjSBP01-F	ACGAGGTGGAGGAGGAGGATGA
EjSBP01-R	TTGTGGCGGCGGTAGTATTGC
EjSBP04-F	ACTCTGGCTGTGCTCGCTCT
EjSBP04-R	TGGCTGGCTGCTATGACTAAGG
EjSBP13-F	AGAATGCGTGTTTCGGGTGTGT
EjSBP13-R	TTCTCCGCCGCTCGTTGTGT
EjSBP16-F	GGCTTGCTGCTGATAGCGACTC
EjSBP16-R	CAATCGGACGCCTGCCTGTAAC
EjSBP17-F	GAAGCCACACCACCAGCAGTT
EjSBP17-R	AGGACCCGTTAGCACAACCACT
EjSBP18-F	GAAGCCACACCACCAGCAGTT
EjSBP18-R	GCACAACCGCTGACACCTCTT
EjSBP19-F	CGGTGGTGAAGAAGGAGGAGGA
EjSBP19-R	CGGATGACGAGGACGAGGACAA
EjSBP21-F	TCCTCCAGGAGAATGCGTCACA
EjSBP21-R	CTGCTAAGCGGCTGCGAGATT
EjActin-F	AATGGAACTGGAATGGTCAAGGC
EjActin-R	TGCCAGATCTTCTCCATGTCATCCCA
